# Supplementary material for: Tylosin Inhibits Streptococcus suis Biofilm Formation by Interacting With the O-acetylserine (thiol)-lyase B CysM
Source: Front Vet Sci. 2022 Jan 28;8:829899. doi: 10.3389/fvets.2021.829899 (PMC8832016; doi:10.3389/fvets.2021.829899)
Supplement: Supplementary file 3 [file Data_Sheet_1.zip]

Archive with 23 entries (19 files):
- Original data/
- Original data/Figure 1 Growth rate bacteria.xls
- Original data/Figure 2 Biofilm formation.xlsx
- Original data/Figure 3 Pictures of scanning electron microscope/
- Original data/Figure 3 Pictures of scanning electron microscope/CañcysM strain with tylosin.tif
- Original data/Figure 3 Pictures of scanning electron microscope/CañcysM strain.tif
- Original data/Figure 3 Pictures of scanning electron microscope/WT strain with tylosin.tif
- Original data/Figure 3 Pictures of scanning electron microscope/WT strain.tif
- Original data/Figure 3 Pictures of scanning electron microscope/añcysM strain with tylosin.tif
- Original data/Figure 3 Pictures of scanning electron microscope/añcysM strain.tif
- Original data/Figure 4 Extracellular DNA content.xlsx
- Original data/Figure 4 Extracellular polysaccharide content.xlsx
- Original data/Figure 4 Extracellular protein content.xlsx
- Original data/Figure 5 Real time PCR CT values.xls
- Original data/Figure 6 Content of cysteine, homocysteine and  S-adenosylmethionine.xlsx
- Original data/Figure 7 Pictures of protein purification/
- Original data/Figure 7 Pictures of protein purification/7A.tif
- Original data/Figure 7 Pictures of protein purification/7B.jpg
- Original data/Figure 8A Picture of molecular interaction.jpg
- Original data/Figure 8B Data of infrared spectrum/
- Original data/Figure 8B Data of infrared spectrum/Add with tylosin.tif
- Original data/Figure 8B Data of infrared spectrum/Changes of secondary structure in protein.xlsx
- Original data/Figure 8B Data of infrared spectrum/Without tylosin.tif
