# Supplementary material for: Tylosin Inhibits Streptococcus suis Biofilm Formation by Interacting With the O-acetylserine (thiol)-lyase B CysM
Source: Front Vet Sci. 2022 Jan 28;8:829899. doi: 10.3389/fvets.2021.829899 (PMC8832016; doi:10.3389/fvets.2021.829899)
Supplement: Supplementary file 3 [file Data_Sheet_1.zip › Original data/Figure 1 Growth rate bacteria.xls]

## Sheet: Sheet1
Time（h）	WT strain（OD600nm）			Add with tylosin（OD600nm）			ΔcysM strain（OD600nm）			Add with tylosin（OD600nm）			CΔcysM strain（OD600nm）			Add with tylosin（OD600nm）
1	0.022	0.0119	0.021	0.022	0.0119	0.013	0.018	0.0179	0.0175	0.018	0.017	0.0173	0.021	0.02	0.022	0.01	0.017	0.012
2	0.033	0.029	0.03	0.03	0.029	0.025	0.039	0.036	0.033	0.038	0.036	0.03	0.023	0.021	0.022	0.017	0.01	0.02
3	0.051	0.049	0.045	0.044	0.049	0.04	0.04	0.047	0.04	0.042	0.041	0.04	0.025	0.026	0.027	0.024	0.024	0.028
4	0.081	0.079	0.077	0.077	0.069	0.077	0.082	0.079	0.07	0.079	0.079	0.065	0.028	0.028	0.028	0.025	0.015	0.028
5	0.144	0.14	0.135	0.124	0.124	0.131	0.088	0.08	0.081	0.079	0.08	0.081	0.029	0.03	0.028	0.024	0.025	0.03
6	0.15	0.186	0.151	0.135	0.156	0.15	0.09	0.088	0.089	0.089	0.085	0.085	0.032	0.031	0.031	0.038	0.04	0.032
7	0.221	0.179	0.191	0.151	0.169	0.171	0.122	0.114	0.133	0.11	0.109	0.115	0.035	0.033	0.035	0.039	0.04	0.038
8	0.242	0.211	0.221	0.222	0.211	0.219	0.144	0.104	0.151	0.132	0.12	0.129	0.029	0.037	0.044	0.04	0.041	0.041
9	0.262	0.225	0.231	0.212	0.225	0.235	0.152	0.135	0.155	0.142	0.13	0.135	0.037	0.039	0.038	0.044	0.048	0.045
10	0.277	0.271	0.25	0.287	0.269	0.249	0.255	0.254	0.244	0.2	0.201	0.212	0.037	0.045	0.029	0.041	0.052	0.046
11	0.305	0.289	0.298	0.299	0.279	0.3	0.368	0.3	0.31	0.318	0.3	0.299	0.042	0.041	0.052	0.031	0.046	0.059
12	0.315	0.3	0.35	0.3	0.302	0.31	0.455	0.456	0.42	0.415	0.399	0.402	0.085	0.064	0.041	0.046	0.059	0.062
13	0.659	0.65	0.76	0.657	0.65	0.66	0.595	0.58	0.599	0.588	0.575	0.53	0.167	0.221	0.217	0.176	0.185	0.152
14	0.744	0.724	0.74	0.644	0.724	0.74	0.608	0.622	0.599	0.588	0.602	0.58	0.256	0.289	0.292	0.229	0.227	0.189
15	0.736	0.818	0.78	0.72	0.799	0.777	0.616	0.629	0.62	0.606	0.619	0.62	0.475	0.377	0.374	0.303	0.341	0.357
16	0.722	0.794	0.8	0.702	0.764	0.798	0.611	0.648	0.61	0.611	0.632	0.61	0.574	0.589	0.525	0.517	0.504	0.489
17	0.737	0.81	0.82	0.727	0.799	0.81	0.616	0.651	0.62	0.606	0.615	0.62	0.679	0.713	0.707	0.691	0.665	0.689
18	0.724	0.792	0.81	0.734	0.782	0.8	0.623	0.646	0.612	0.623	0.666	0.602	0.737	0.756	0.787	0.721	0.755	0.741
19	0.724	0.8	0.81	0.734	0.798	0.788	0.62	0.659	0.61	0.612	0.639	0.61	0.817	0.776	0.791	0.744	0.769	0.788
20	0.728	0.764	0.81	0.768	0.784	0.8	0.637	0.659	0.612	0.627	0.639	0.612	0.817	0.789	0.792	0.779	0.763	0.799
21	0.714	0.764	0.799	0.754	0.754	0.792	0.648	0.652	0.613	0.628	0.622	0.614	0.826	0.803	0.785	0.793	0.795	0.793
22	0.728	0.78	0.811	0.768	0.787	0.81	0.647	0.65	0.645	0.625	0.64	0.645	0.771	0.812	0.798	0.762	0.799	0.831
23	0.714	0.761	0.821	0.724	0.751	0.811	0.654	0.65	0.63	0.65	0.623	0.631	0.785	0.81	0.803	0.817	0.81	0.799
24	0.728	0.744	0.825	0.768	0.754	0.815	0.648	0.652	0.66	0.635	0.651	0.656	0.823	0.786	0.801	0.779	0.799	0.819
