# Supplementary material for: Tylosin Inhibits Streptococcus suis Biofilm Formation by Interacting With the O-acetylserine (thiol)-lyase B CysM
Source: Front Vet Sci. 2022 Jan 28;8:829899. doi: 10.3389/fvets.2021.829899 (PMC8832016; doi:10.3389/fvets.2021.829899)
Supplement: Supplementary file 3 [file Data_Sheet_1.zip › Original data/Figure 2 Biofilm formation.xlsx]

## Sheet: Sheet1
biofilm formation（OD600nm）
1/4MIC	1/8MIC	1/16MIC	WT strain
0.448	0.567	0.66	0.665
0.503	0.555	0.574	0.643
0.485	0.617	0.572	0.606
0.512	0.541	0.602	0.665
0.622	0.674	0.554	0.493
1/4MIC	1/8MIC	1/16MIC	ΔcysM strain	with 100μmol cysteine	with 500μmol cysteine
0.226	0.296	0.289	0.352	0.396	0.433
0.276	0.264	0.36	0.315	0.378	0.417
0.273	0.308	0.373	0.38	0.399	0.456
0.285	0.289	0.336	0.351	0.334	0.399
0.249	0.302	0.237	0.386	0.381	0.409
1/4MIC	1/8MIC	1/16MIC	CΔcysM strain
0.343	0.462	0.485	0.504
0.288	0.333	0.415	0.483
0.312	0.364	0.416	0.475
0.284	0.363	0.469	0.474
0.238	0.366	0.43	0.59
