# Supplementary material for: Tylosin Inhibits Streptococcus suis Biofilm Formation by Interacting With the O-acetylserine (thiol)-lyase B CysM
Source: Front Vet Sci. 2022 Jan 28;8:829899. doi: 10.3389/fvets.2021.829899 (PMC8832016; doi:10.3389/fvets.2021.829899)
Supplement: Supplementary file 3 [file Data_Sheet_1.zip › Original data/Figure 4 Extracellular DNA content.xlsx]

## Sheet: Sheet1
eDNA concentration（μg/mL）
WT strain	Add with tylosin	ΔcysM strain	Add with tylosin	CΔcysM strain	Add with tylosin
130.837	54.66	61.325	52.415	72.924	51.794
129.97	53.637	61.261	53.51	72.89	52.276
131.49	53.711	62.567	54.699	72.959	51.817
Measured by instrument of nanodrop
