# Supplementary material for: Tylosin Inhibits Streptococcus suis Biofilm Formation by Interacting With the O-acetylserine (thiol)-lyase B CysM
Source: Front Vet Sci. 2022 Jan 28;8:829899. doi: 10.3389/fvets.2021.829899 (PMC8832016; doi:10.3389/fvets.2021.829899)
Supplement: Supplementary file 3 [file Data_Sheet_1.zip › Original data/Figure 4 Extracellular polysaccharide content.xlsx]

## Sheet: Sheet1
EPS（OD value of each strain before and after dosing）
WT strain	Add with tylosin	ΔcysM strain	Add with tylosin	CΔcysM strain	Add with tylosin	Blank
0.205	0.304	0.247	0.303	0.206	0.238	0.459
0.202	0.303	0.246	0.305	0.203	0.238	0.464
0.201	0.305	0.249	0.304	0.206	0.237	0.466
EPS（%）
WT strain	Add with tylosin	ΔcysM strain	Add with tylosin	CΔcysM strain	Add with tylosin
55.6996	34.0897	46.6234	34.0897	55.4835	48.7844
56.564	34.3058	46.8396	34.3058	56.1318	48.5683
56.3479	34.5219	46.1912	34.5219	55.4835	48.5683
EPS calculation formula：Congo red binding percentage=100-[(Test supernatant OD490nm*100)/ControlOD490nm]
