# Supplementary material for: Tylosin Inhibits Streptococcus suis Biofilm Formation by Interacting With the O-acetylserine (thiol)-lyase B CysM
Source: Front Vet Sci. 2022 Jan 28;8:829899. doi: 10.3389/fvets.2021.829899 (PMC8832016; doi:10.3389/fvets.2021.829899)
Supplement: Supplementary file 3 [file Data_Sheet_1.zip › Original data/Figure 4 Extracellular protein content.xlsx]

## Sheet: Sheet1
Extracellular protein concentration（mg/mL）
WT strain	Add with tylosin	ΔcysM strain	Add with tylosin	CΔcysM strain	Add with tylosin
10.656	6.622	6.792	6.684	8.76	6.836
10.583	6.786	6.798	6.825	10.469	7.003
10.535	6.68	6.82	6.763	10.432	6.563
Measured by instrument of nanodrop
