# Supplementary material for: Tylosin Inhibits Streptococcus suis Biofilm Formation by Interacting With the O-acetylserine (thiol)-lyase B CysM
Source: Front Vet Sci. 2022 Jan 28;8:829899. doi: 10.3389/fvets.2021.829899 (PMC8832016; doi:10.3389/fvets.2021.829899)
Supplement: Supplementary file 3 [file Data_Sheet_1.zip › Original data/Figure 5 Real time PCR CT values.xls]

## Sheet: Sheet1
Gene	Control CT value	Add with tylosin CT value
metK	24.1268	25.062
	23.9579	24.5674
	24.1085	24.9968
metI	29.5764	30.546
	30.2733	29.1114
	29.2728	28.7374
mtnN	23.9024	23.8142
	23.513	24.1005
	23.4898	24.0575
luxS	27.8247	27.8386
	27.6613	28.0057
	27.7272	27.7022
cysE	27.5442	27.6702
	27.3776	27.1307
	27.4799	27.0465
metE	29.8039	30.8396
	30.4642	31.3191
	30.3716	30.9845
cysM	34.4292	33.55
	35.304	33.0943
	34.6913	33.1595
16sRNA	21.944	27.2819
	25.835	25.6079
	26.7419	26.8723
