# Supplementary material for: Tylosin Inhibits Streptococcus suis Biofilm Formation by Interacting With the O-acetylserine (thiol)-lyase B CysM
Source: Front Vet Sci. 2022 Jan 28;8:829899. doi: 10.3389/fvets.2021.829899 (PMC8832016; doi:10.3389/fvets.2021.829899)
Supplement: Supplementary file 3 [file Data_Sheet_1.zip › Original data/Figure 8B Data of infrared spectrum/Changes of secondary structure in protein.xlsx]

## Sheet: Sheet1
		Without tylosin	Add with tylosin
	β-sheet	0.0764	0.1603	-0.0839
	Random coil	0.2406	0.0873	0.1533
	α-helix	0.3729	0.1091	0.2638
	Antiparallel β-pleated sheet	0.2364	0.243	-0.0066
	β-turn	0.0737	0.4003	-0.3266
